# Supplementary material for: Risk Factors for Motor Vehicle Collisions in Patients with Primary Open-Angle Glaucoma: A Multicenter Prospective Cohort Study
Source: PLoS One. 2016 Nov 29;11(11):e0166943. doi: 10.1371/journal.pone.0166943 (PMC5127526; doi:10.1371/journal.pone.0166943)
Supplement: S1 File — (CSV) [file pone.0166943.s001.csv]

age	gender.0male1female.	BMI	goodVA.logMar.	badVA.LogMar.	CAI	hypertension	diabetes	antihyper	sedetive	sleepingaid	smokinge.0no1yes2previous.	alchol.0no1sometimes2daily.	drivers.license.1yes0no2giveup.	how.long	how.far	MVC.0no1yes.past5years	number.of.MVC	no.care	avoid.night	avoid.rain	avoid.fog	avoid.highway	avoid.high.spped	avoid.lane.change	car.distance	take.care.for.signal	care.of.vf	diificulty.of.driving	X6	X7	X8	X9	X12	X13	X14	X15	X16	X17	X20	X21	X22	X23	X24	X25	X26	X27	X30	X31	X32
71	1	22.7	0.045757491	0.15490196	0	0	0	0	0	0	0	0	1	30	10	0	0	0	1	0	1	0	0	1	0	0	1	0	-3	-10	-2	-3	-2	-5	-7	-5	-3	-2	-2	-3	-2	0	-2	-2	0	-1	-5	-3	-3
63	0	22.5	0	0	1	0	0	0	0	0	0	0	1	25	0	0	0	0	0	0	0	1	1	0	0	0	0	1	0	-2	-6	-5	1	0	1	-14	-26	-6	0	0	1	-1	-6	-32	-6	-6	-2	-1	-1
70	0	31.2	0	0.045757491	0	1	1	1	0	0	0	0	1	45	30	0	0	0	1	1	1	0	0	0	0	0	0	0	-2	-7	-3	-1	0	-3	-3	-32	-5	0	-1	0	-1	-2	-4	-6	-1	0	0	0	0
50	0	23.5	0	0	0	0	0	0	0	0	2	2	1	31	100	0	0	0	0	0	0	0	1	0	0	0	0	0	-1	-1	-1	-1	0	-2	-2	-1	-1	-1	-1	-1	0	0	-4	-2	-1	0	-1	0	0
81	0	23.4	0	0	0	1	1	1	0	1	2	1	1	60	30	0	0	0	1	1	1	1	1	1	1	1	1	0	-5	-4	-2	-1	-2	-2	-4	-4	-3	-2	-2	-1	-2	-3	-1	-4	-2	-1	0	-1	-1
43	1	20.4	0	0	0	0	0	0	0	0	0	2	1	23	30	0	0	0	0	0	0	0	1	0	1	0	0	0	1	0	1	-1	0	1	-4	-2	-1	0	1	2	0	-1	0	-2	-1	0	1	0	0
68	0	22.7	0	0	0	1	0	1	0	0	0	0	1	30	70	0	0	0	0	0	0	0	1	0	1	0	0	0	0	0	-1	1	-2	0	1	1	1	1	0	-1	-1	0	1	2	-1	1	0	-2	-1
67	0	21.2	0	0.096910013	0	0	0	0	0	0	0	0	1	50	15	0	0	1	0	0	0	0	0	0	0	0	0	0	0	0	-1	0	0	0	0	0	0	0	0	0	-2	-1	-2	0	0	0	0	0	0
63	0	19	0	0	0	0	0	0	0	0	0	0	1	44	2	1	1	0	1	0	0	0	0	0	1	0	0	1	-2	-2	-2	0	-19	-1	-1	0	2	-2	-6	-3	-3	-2	0	1	-1	-3	-8	-7	-7
68	1	18	0	0	0	1	0	1	0	0	2	1	1	22	10	0	0	0	1	0	0	1	0	0	1	0	1	0	1	1	1	0	1	0	1	-3	-1	0	1	0	2	2	0	-1	-2	0	2	2	2
58	1	21.1	0	0.045757491	0	0	0	0	0	0	0	0	1	26	1	1	2	0	1	1	0	0	1	0	1	0	1	1	0	0	-1	-1	1	0	-20	-5	-1	-4	3	2	4	1	-5	-2	-1	-3	2	2	2
61	0	22.9	0	0	0	0	0	0	0	0	2	2	1	40	20	0	0	0	1	1	1	0	0	0	0	0	1	0	2	1	2	3	1	0	1	2	2	2	3	1	0	0	0	-1	2	4	3	2	0
59	1	18.3	0	0	0	0	0	0	0	0	0	0	1	36	10	0	0	0	0	0	0	0	1	0	1	0	0	0	0	0	-1	-1	-3	-7	-33	-2	1	0	-1	-5	-5	-4	-1	0	1	-1	-1	-7	-4
65	0	18.4	0	0	0	0	0	0	0	0	0	0	1	43	30	0	0	0	0	0	0	0	1	0	1	0	0	0	0	3	3	1	2	3	-1	-33	3	3	2	3	3	3	-23	1	2	2	0	1	3
50	0	21.3	0	0	1	0	0	0	0	0	0	1	1	20	0	0	0	0	0	0	0	0	0	0	0	0	0	0	1	1	-1	-1	2	4	2	-1	2	4	3	2	2	2	-2	0	5	2	2	3	1
74	0	22.3	0	0	0	0	1	0	0	0	1	0	1	52	15	0	0	0	1	0	0	0	1	1	1	0	0	0	0	0	1	-1	0	0	-1	-2	-3	-5	0	-1	-1	0	-2	-5	-4	-5	0	-1	-3
64	1	24.9	0.096910013	0.15490196	1	1	0	0	0	0	2	0	1	45	30	0	0	0	0	0	0	1	1	0	1	0	1	1	0	-1	-4	-2	-1	1	-3	-2	-2	-4	-1	0	-2	-3	-4	-4	-4	-6	-2	-2	-5
79	0	25.1	0	0	0	1	0	1	0	0	2	1	1	45	50	0	0	0	0	0	0	0	1	0	1	0	1	0	2	2	-1	-1	1	1	1	-4	-3	-5	2	1	0	-1	-6	-2	-4	-3	2	1	-1
50	0	21.5	0	0	0	0	0	0	0	0	0	2	1	32	10	1	1	0	1	1	1	0	1	0	0	0	0	0	2	1	0	2	3	3	-1	-12	-7	-2	2	1	0	0	-6	-11	-4	-1	2	1	0
84	0	20.6	0.096910013	0.096910013	0	0	0	0	0	0	2	1	1	60	2	0	0	0	1	1	0	0	1	0	0	0	0	0	-1	-2	-5	-18	0	-1	-4	-2	-2	-3	-1	-1	-1	-4	-4	-7	-9	-27	-4	-4	-2
54	1	21.1	0	0	1	1	0	1	0	0	0	0	1	17	20	0	0	0	0	0	1	1	1	0	1	0	0	0	-1	2	2	1	0	1	2	1	0	-2	-2	-1	0	0	-1	-2	-1	1	-1	-2	-2
66	0	26.9	0	0	0	0	0	0	0	0	2	1	1	35	10	1	2	0	0	0	0	0	1	0	1	0	0	0	-3	-2	1	2	1	-2	-2	-21	3	1	-2	1	-2	-1	-4	-4	-1	-4	-3	-3	-1
75	1	20.7	0.15490196	0.15490196	0	1	0	1	0	0	0	0	1	35	100	0	0	0	1	0	1	1	1	1	1	1	1	1	-7	-7	-11	-11	-5	-4	-3	-4	-5	-7	-10	-4	-5	-3	-5	-5	-9	-11	-12	-5	-5
68	0	25.9	0	0	1	1	1	1	0	0	2	2	1	40	150	1	1	0	0	0	0	0	1	0	1	0	0	0	-3	-2	1	1	-2	-5	-33	-3	0	1	-3	-17	-33	-12	-3	0	-1	0	-1	-15	-33
72	0	22.9	0.045757491	0.15490196	0	0	1	0	0	0	1	0	1	52	10	0	0	0	0	0	0	0	0	0	0	0	0	0	0	1	1	1	0	0	0	-1	0	0	1	0	-1	0	0	-1	-1	0	1	0	0
74	0	19.5	0	0	0	0	0	0	0	0	1	2	1	40	30	0	0	0	1	1	1	1	1	0	1	0	0	0	-3	-1	-1	-4	-1	-1	-4	-24	-6	-5	-2	-3	-4	-4	-14	-14	-15	-6	-1	-2	-3
47	0	23.8	0	0	0	0	0	0	0	0	0	0	1	19	10	0	0	0	0	0	0	0	0	0	0	0	0	0	-5	-1	-2	-2	-1	-1	0	-3	-2	-4	-4	-1	-2	0	0	-3	-3	-5	-3	-2	0
71	1	28.9	0	0.15490196	1	1	0	1	0	0	0	0	1	53	30	0	0	0	1	0	0	1	0	0	0	0	0	0	0	-4	-3	-3	-1	-4	-7	-6	-4	-3	0	-1	-6	-4	-3	-6	-4	-1	0	-2	-4
63	0	22.9	0	0	0	0	0	0	0	0	1	0	1	45	20	1	1	0	1	0	0	0	0	0	0	0	0	0	-1	1	0	0	1	1	0	-1	0	2	1	0	2	-1	-1	1	1	1	1	1	1
68	0	27.1	0	0	0	1	0	1	0	0	2	0	1	50	7	1	1	0	0	0	0	0	1	0	1	0	0	0	0	2	3	1	0	-2	-5	-3	1	0	1	0	-3	-3	-2	-1	0	0	2	1	0
78	1	20.5	0	0	0	1	1	1	0	0	0	2	1	40	5	1	2	0	0	0	0	0	0	0	0	0	0	1	2	0	-1	0	2	2	-1	-1	-1	1	2	1	2	1	0	-1	0	-2	0	2	2
59	1	29.3	0	0	0	1	0	1	0	1	0	0	1	30	100	0	0	0	1	0	0	0	0	0	0	0	0	0	2	2	3	2	1	2	3	3	2	0	2	3	2	3	2	4	0	-1	2	1	1
75	1	24.7	0	0	0	1	1	1	0	0	0	0	1	44	20	0	0	0	1	0	0	1	1	0	1	0	0	0	0	1	1	-1	1	0	3	2	1	1	-2	0	3	2	1	1	0	-1	-1	0	0
55	1	18.3	0	0	1	0	0	0	0	0	0	1	1	27	8	0	0	0	0	0	0	1	1	0	1	0	0	0	-4	-4	-6	-7	-2	-3	-3	-20	-10	-12	-3	-2	-3	-3	-11	-16	-10	-8	-5	-4	-1
70	0	18.6	0	0	0	0	0	0	0	0	0	1	1	40	10	0	0	0	0	1	0	0	1	0	0	0	0	0	2	3	2	3	1	2	2	1	3	2	2	2	0	0	1	2	3	3	3	2	-1
43	0	18.5	0	0	0	0	0	0	0	0	0	1	1	20	1	1	2	0	0	0	0	0	1	0	1	0	0	0	1	3	-1	-1	2	1	-3	-15	-13	-8	0	1	1	1	-7	-3	1	-2	0	0	1
69	0	22.8	0	0	1	0	0	0	0	0	0	0	1	35	50	0	0	0	0	0	0	0	1	0	1	0	1	1	-3	-4	-1	1	-2	0	-2	-4	-1	-1	-4	0	-3	-3	-3	-1	0	-4	1	0	-5
81	0	18.4	0	0	0	1	0	1	0	0	0	2	1	50	0	0	0	0	1	1	0	0	1	0	1	0	0	0	1	-2	2	3	1	2	2	1	4	4	1	1	1	2	4	3	3	2	1	0	2
67	1	21.8	0	0	0	0	0	0	0	0	2	1	1	50	30	0	0	0	0	0	0	0	1	0	1	0	0	0	1	1	-1	0	0	0	1	2	1	-1	1	0	-1	1	2	2	0	1	1	1	0
61	0	24.9	0	0.045757491	0	0	0	0	0	0	1	2	1	43	20	0	0	0	0	0	0	0	1	0	1	0	0	0	-1	-3	-4	-2	-2	-3	-5	-10	-1	-2	1	0	1	1	1	-2	0	0	0	-1	-1
59	0	27.7	0	0.15490196	1	1	0	1	0	0	2	0	1	40	5	0	0	1	0	0	0	0	0	0	0	0	0	1	3	0	12	2	0	-2	-2	-33	2	1	2	0	-2	-1	1	-1	2	3	1	-1	-2
64	1	18.9	0	0	0	1	0	0	0	0	2	0	1	30	40	0	0	0	1	1	1	1	0	0	0	0	0	0	2	-4	-1	0	3	1	-2	-4	-2	0	2	1	0	0	-1	1	1	0	2	1	0
79	0	25.3	0	0	0	0	1	0	0	0	2	1	1	23	50	0	0	0	1	0	1	0	0	0	0	0	1	0	1	2	1	0	0	0	-4	-31	0	-2	1	2	2	1	0	1	-2	-4	2	0	0
52	0	23.8	0	0	0	0	0	0	0	0	1	2	1	20	12	0	0	0	1	1	0	1	1	0	0	0	0	0	-3	0	-3	-8	-32	-33	-34	-31	-20	-19	-3	-33	-34	0	-19	-31	-31	-13	-10	-8	-27
60	0	19.4	0	0	0	0	0	0	0	0	0	0	1	40	150	0	0	0	1	1	0	0	0	0	1	0	0	0	1	2	1	0	1	1	0	-4	-5	-5	1	0	2	2	-4	-5	-3	-1	2	2	2
73	0	20.2	0	0	0	1	1	1	0	0	0	0	1	50	40	0	0	0	0	0	0	0	0	1	0	1	0	0	0	1	1	1	0	-2	0	2	3	3	3	3	2	4	2	3	2	3	4	4	3
51	0	22	0	0	0	1	0	1	0	0	1	2	1	33	1000	1	2	0	0	0	0	0	0	0	1	0	0	0	0	-4	-4	-1	-1	0	-20	-1	-1	-2	0	-1	1	2	-2	2	2	2	0	-1	1
51	0	25	0	0	1	1	0	1	0	0	1	2	1	30	5	0	0	0	1	1	0	0	1	0	0	0	0	0	-4	-6	-3	-17	-7	-5	-34	-33	-32	-30	-9	-6	-6	-3	-8	-9	-31	-29	-9	-9	-3
78	0	22.3	0	0	0	0	0	1	0	0	2	0	1	50	100	0	0	0	1	0	0	0	0	0	0	0	1	0	0	1	1	0	0	-1	-3	-31	1	1	1	0	-3	1	3	0	-1	0	1	-1	-2
81	0	22.8	0	0	0	1	0	1	0	0	0	1	1	46	150	1	1	0	1	0	0	0	1	0	1	0	0	0	-3	-2	-1	-5	-1	-1	-4	-32	-9	-10	-4	-2	0	1	-1	-3	-3	-3	-1	-1	1
61	1	17.5	0	0	1	0	0	0	0	0	0	0	1	35	35	0	0	1	0	0	0	0	0	0	0	0	0	NA	-9	-7	-7	-5	-3	-4	-6	-33	-5	-4	-4	-4	-2	-7	-6	-8	-6	-3	-3	-5	-4
71	0	24.2	0	0	0	0	0	0	0	0	0	1	1	50	50	0	0	0	1	0	0	1	0	0	0	0	1	1	-1	0	0	0	-8	-1	1	1	1	-1	-16	0	1	1	2	2	3	2	-3	0	1
69	0	22	0	0	1	0	0	0	0	0	1	2	1	47	10	0	0	0	0	0	0	0	1	0	1	1	0	0	-5	-2	-2	1	-28	-20	-33	-32	-1	-4	-20	-28	-9	-2	-1	-2	-4	-5	-23	-24	-4
40	0	23.3	0	0	0	0	0	0	0	0	1	2	1	22	200	0	0	0	0	0	0	0	0	0	1	0	0	0	1	1	0	-4	1	0	-2	-6	-5	-2	-1	0	-1	-2	-3	-4	-5	-4	0	0	3
65	0	23.8	0	0	1	1	0	1	0	0	2	0	1	25	30	0	0	0	1	1	0	0	1	0	1	0	0	0	0	0	2	2	2	0	-1	-18	2	2	3	2	1	2	0	1	2	2	2	1	2
69	0	21.1	0	0	0	0	0	0	0	0	2	1	1	48	15	0	0	0	0	0	0	0	1	0	1	0	0	0	0	-1	-2	-2	-3	-2	-2	-2	-2	-2	-4	-4	-2	-2	-2	-2	-1	0	-5	-5	-2
54	0	20.8	0	0	0	0	0	0	0	0	2	0	1	29	1	0	0	0	1	1	0	0	0	0	0	0	0	0	0	2	-1	2	-1	0	1	0	3	2	1	0	1	0	-1	1	2	2	2	1	1
60	0	21.6	0	0	0	0	0	0	0	0	2	1	1	40	30	0	0	0	0	0	0	0	0	0	1	0	0	0	0	-3	-4	-3	0	-2	-5	-33	-4	-2	0	-2	-3	-2	-2	-17	-13	-17	-3	-5	-3
66	0	21.6	0	0	0	0	0	0	0	0	0	0	1	40	50	0	0	0	0	0	0	0	0	0	1	0	0	0	2	3	2	2	2	3	1	1	2	3	2	2	2	0	-3	5	3	4	3	2	0
69	1	21.5	0	0	0	0	0	0	0	1	0	0	1	50	30	0	0	1	0	0	0	0	0	0	0	0	0	0	4	4	4	3	3	4	4	1	3	3	3	2	3	2	2	4	4	4	4	3	3
81	0	23.9	0	0	0	0	0	0	0	0	2	1	1	20	20	0	0	0	0	1	1	1	0	0	0	0	0	0	2	1	2	2	2	1	2	2	2	1	1	2	1	2	1	2	0	1	3	2	1
69	0	19.6	0	0	0	0	0	0	0	0	2	0	1	45	0	1	1	0	0	0	0	0	1	0	0	0	0	0	-1	0	2	-2	-1	-2	-6	-4	-1	0	0	-4	-3	-1	-1	-2	-2	-2	1	-1	-1
79	0	25.9	0	0	1	1	0	1	0	0	0	1	1	40	10	0	0	0	0	0	0	0	0	0	1	0	0	0	-2	0	-2	-3	1	0	-2	-2	-3	-2	-2	0	0	0	-1	-1	-3	1	-3	-1	-2
54	0	24.4	0	0	0	1	1	1	0	0	2	2	1	30	20	1	1	1	0	0	0	0	0	0	0	0	0	0	-1	-2	0	0	0	0	-23	-1	4	4	3	2	3	1	0	2	3	3	1	2	1
77	0	27.2	0.096910013	0.15490196	0	0	0	0	0	0	2	2	1	60	70	0	0	0	1	1	1	0	0	0	1	0	1	1	-4	-18	-20	-17	-6	-9	-33	-32	-30	-29	-7	-9	-30	-14	-32	-31	-29	-27	-7	-9	-31
44	0	24.1	0	0	0	0	1	0	0	0	1	2	1	26	72	0	0	0	0	0	0	0	1	0	0	0	0	0	3	3	3	2	2	3	3	2	3	3	4	4	4	2	3	3	4	4	4	4	4
75	0	19.8	0	0	0	0	0	0	0	0	2	0	1	58	600	1	5	0	0	0	0	0	1	1	1	0	1	0	1	2	1	-1	0	-1	-1	-3	2	3	1	0	0	0	-1	0	2	1	0	-1	0
64	0	20.4	0	0	0	0	0	0	0	0	1	2	1	46	400	0	0	0	1	0	0	0	1	0	1	0	0	0	-29	-31	-30	-30	-17	-15	-17	-11	-25	-29	-2	-22	-14	-1	-3	-22	-27	-27	0	-6	-14
43	0	20.1	0	0	0	0	0	0	0	0	1	2	1	25	10	0	0	1	0	0	0	0	1	0	1	0	0	0	-4	-3	-4	-7	-2	-3	-3	-7	-6	-7	-6	0	-1	-1	-1	-8	-15	-23	-2	-3	-2
67	0	26.8	0	0	0	0	0	0	0	0	0	2	1	45	140	0	0	0	0	0	0	0	0	1	0	1	0	0	3	4	4	4	3	3	3	3	4	3	3	3	2	1	2	3	1	2	2	3	2
59	1	22.5	0	0	0	0	0	0	0	0	0	0	1	40	30	0	0	0	0	0	0	0	1	0	1	0	0	0	1	2	1	-1	3	2	-2	-5	-7	-2	1	2	0	-1	-5	-9	-8	-5	2	2	0
48	1	18.9	0	0	0	0	0	0	0	0	0	0	1	30	10	0	0	0	1	0	0	0	1	0	0	0	0	0	-2	-1	1	2	-3	-1	-34	-2	-1	0	-1	-1	-2	-1	1	-1	0	2	1	-1	0
65	0	22.1	0	0	0	1	0	1	0	0	0	0	1	40	90	0	0	0	0	0	0	0	1	0	0	0	0	0	0	1	2	1	-2	-6	-30	-33	-14	-2	-5	-7	-2	-3	-33	-2	-30	-24	-7	-7	-1
66	0	19.7	0	0	0	1	1	1	0	0	2	1	1	46	30	0	0	1	0	0	0	0	0	0	0	0	0	0	0	0	-3	-4	3	2	0	-6	-4	-3	2	2	2	-1	-26	-5	-5	-3	1	2	2
71	1	23.1	0	0	0	0	0	0	0	0	0	0	1	34	20	0	0	0	1	0	0	1	1	0	0	0	0	0	-2	-1	-2	-8	-3	-2	-5	-20	-2	-8	0	-1	-2	-4	-6	-4	-7	-13	-1	-1	-2
73	0	20.3	0	0	0	1	1	1	0	0	2	1	1	52	30	0	0	0	1	1	0	1	1	0	1	0	0	0	1	1	0	0	0	-1	0	-1	-2	-5	1	0	0	-2	-2	-5	-5	-1	0	-1	-1
66	0	22	0	0	0	0	1	0	0	0	1	1	1	40	35	0	0	1	0	0	0	0	0	0	0	0	0	0	-1	0	-1	0	-2	-3	-3	-3	0	-1	-3	-2	-1	-2	-1	-2	0	0	-3	-3	-1
63	0	25.6	0	0	0	1	1	0	0	0	0	0	1	35	40	0	0	0	0	0	0	0	1	0	1	0	0	0	0	1	-2	-1	1	0	3	-13	-1	-1	2	3	1	2	1	-1	-1	-2	0	1	1
44	0	21.8	0	0	0	0	0	0	0	0	1	0	1	24	40	0	0	0	0	0	0	0	0	0	0	0	1	1	-1	-4	-7	-25	-1	-1	-2	-34	-32	-31	-3	-2	-2	-2	-34	-33	-32	-28	-2	-2	-1
63	1	19.1	0	0	0	0	0	0	0	0	0	1	1	27	60	0	0	0	1	0	1	0	1	0	1	0	0	0	1	0	2	1	1	1	-1	0	1	1	-1	1	1	1	1	0	1	1	1	1	1
61	0	19.1	0	0	0	1	1	1	0	0	2	0	1	45	100	1	1	0	0	0	0	0	0	1	0	0	0	0	1	1	1	1	1	0	2	2	0	2	0	-1	0	1	1	1	2	0	1	0	-1
49	0	18.7	0	0	1	0	0	0	0	0	0	1	1	30	50	0	0	0	0	0	0	0	1	0	1	0	1	1	-2	1	-3	-8	0	-1	-6	-33	0	2	-3	0	1	1	-2	1	2	-1	0	-1	-1
58	0	20.4	0	0	0	0	0	0	0	0	0	2	1	49	100	0	0	1	0	NA	0	0	0	0	0	0	0	0	4	5	3	5	3	6	4	3	6	5	1	1	6	4	2	5	7	2	1	2	5
52	0	26.6	0	0	0	1	0	1	0	0	2	2	1	34	20	0	0	1	0	0	0	0	0	0	0	0	0	0	1	3	1	1	0	-1	1	2	2	2	1	1	2	1	1	0	2	3	2	-1	0
55	0	20.8	0	0	0	0	0	0	0	0	1	0	1	44	50	0	0	0	0	1	0	0	1	0	1	0	0	0	2	-1	1	-1	1	0	-4	-9	2	-1	-1	-2	0	1	1	1	-2	-5	-5	0	0
48	0	29.1	0	0	0	1	1	1	0	0	0	1	1	30	30	0	0	0	0	0	0	0	1	0	1	0	0	0	0	0	0	1	1	1	0	2	1	0	2	1	2	2	1	3	1	1	3	2	2
62	1	23.3	0	0	0	1	0	1	0	0	0	0	1	28	70	1	1	0	1	1	1	1	1	1	1	0	0	0	1	-1	-1	0	1	1	NA	NA	1	-1	1	1	0	-1	-1	1	-1	-1	0	1	1
69	1	18.6	0	0	0	0	0	0	0	0	0	0	1	35	40	0	0	0	0	0	0	1	0	0	0	0	0	0	1	-1	0	1	1	1	-6	-6	-2	1	1	1	-1	0	-4	1	2	2	0	1	0
58	0	16.3	0	0	0	1	0	1	0	0	2	2	1	38	10	0	0	1	0	0	0	0	0	0	0	0	0	0	1	0	2	-1	0	-6	-2	0	3	1	0	-2	-7	-3	0	-1	0	3	-1	-3	-2
62	1	20.7	0	0	0	0	0	0	0	0	0	0	1	40	50	0	0	0	1	1	0	0	1	0	0	0	0	0	3	1	2	3	3	3	0	0	3	3	3	3	2	1	0	1	2	3	4	3	1
46	1	20.7	0	0	0	0	0	0	0	0	0	0	1	23	90	0	0	0	0	0	0	0	1	1	0	1	0	0	4	3	3	1	3	4	3	3	3	1	3	3	3	4	3	4	3	3	3	2	3
55	0	19.3	0	0	0	1	0	1	0	0	1	1	1	32	500	1	2	0	0	0	0	0	0	0	1	0	0	0	2	1	1	1	4	4	0	-13	-1	1	3	3	4	1	-12	-3	-1	2	3	3	2
70	0	26.2	0	0.045757491	0	1	0	1	0	0	1	0	1	42	20	0	0	0	0	1	0	0	1	0	0	0	0	0	1	1	2	1	1	3	1	2	1	2	1	2	2	1	1	2	3	1	2	1	-2
71	1	20	0	0	1	0	0	0	0	0	0	1	1	45	0	0	0	0	0	0	0	0	1	0	1	0	0	1	-2	-1	0	-1	-3	0	-33	-32	0	-2	-3	-2	-1	-3	-1	0	0	1	-2	-2	-3
69	0	19.5	0	0	0	0	0	0	0	0	2	2	1	49	160	0	0	0	1	1	0	0	0	1	0	0	0	0	3	4	4	4	2	4	3	4	4	4	3	3	4	4	2	5	7	5	4	3	2
65	0	25.9	0.045757491	0.045757491	0	0	1	0	0	0	0	1	1	40	40	0	0	0	0	0	0	0	0	0	0	0	1	0	-3	-6	1	0	-3	-3	-3	-2	1	-2	-7	-1	0	1	2	0	0	1	-4	0	1
75	0	28.7	0	0	0	1	1	1	0	0	0	0	1	45	30	0	0	0	0	0	0	1	1	0	0	0	0	0	-2	1	3	3	0	0	2	3	3	3	1	0	2	2	3	1	3	3	2	1	0
67	1	23.1	0	0	0	1	0	1	0	0	2	2	1	53	100	0	0	0	0	0	0	0	1	0	0	0	1	1	-4	-4	-29	-30	-2	-1	-21	-33	-31	-29	-1	0	-9	-1	-30	-14	-25	-28	1	-2	-4
69	1	21.4	0	0	1	1	0	0	0	0	0	2	1	47	50	0	0	0	0	0	1	1	1	0	0	0	0	0	-5	-2	0	-30	-5	0	-4	-32	-23	-15	-1	-3	-2	-2	-10	-32	-19	-21	-3	-3	-3
61	0	25.6	0	0	0	1	0	1	0	0	2	2	1	42	10	0	0	0	0	0	0	0	1	0	1	0	0	0	2	1	1	0	2	2	0	-31	-1	-2	2	1	3	0	-7	-8	-3	-1	1	0	2
55	0	21.2	0	0	0	0	0	0	0	0	2	0	1	37	50	0	0	1	0	0	0	0	0	0	0	0	0	0	-1	1	1	3	-1	-1	-3	1	1	3	-1	1	1	2	0	1	2	1	2	1	2
50	0	23.9	0	0	0	0	0	0	0	0	1	0	1	32	130	0	0	0	0	0	0	0	1	0	1	0	0	0	2	2	3	2	1	1	1	2	2	1	1	1	-1	-1	1	2	2	2	1	0	-2
71	0	26	0	0	0	1	0	1	0	0	1	1	1	50	20	0	0	0	0	0	0	0	1	0	0	0	0	0	0	1	2	1	2	0	2	2	1	0	1	2	2	2	2	1	0	-1	-1	0	0
66	1	20.5	0	0	0	1	0	1	0	0	0	0	1	30	150	0	0	0	0	1	0	0	1	0	0	0	0	0	2	3	3	2	2	2	3	3	3	2	2	2	2	3	2	3	2	2	3	3	2
59	0	23.9	0	0.045757491	1	0	0	0	0	0	1	1	1	40	15	0	0	0	0	0	0	0	1	0	1	0	0	0	-1	-1	0	0	-1	-2	-17	-21	-1	-2	2	-1	-4	-3	-7	-2	-2	-1	0	-1	-2
64	1	25.7	0	0	0	0	1	0	0	0	0	0	1	40	100	0	0	0	0	0	0	0	0	0	0	0	0	0	-8	-1	-3	-2	-1	-5	-3	1	1	2	-1	-1	-2	0	2	1	2	3	0	-1	-3
62	0	28.1	0	0	0	0	0	0	0	0	2	2	1	40	30	0	0	0	1	1	1	0	0	0	1	0	1	0	-3	-2	-2	1	-2	-1	-4	-2	0	-3	-2	-1	-1	-3	-1	-2	0	0	0	-2	-3
61	0	22	0	0	0	0	1	0	0	0	1	1	1	45	150	0	0	0	0	0	0	0	1	0	1	0	0	0	0	0	1	-1	1	0	0	-6	-4	-1	1	0	1	-1	-8	-4	-1	-1	-3	-1	0
69	0	19.2	0	0	0	1	0	1	0	0	2	0	1	46	40	0	0	0	0	0	0	0	1	0	1	0	0	0	1	2	2	1	1	0	0	1	1	2	1	-1	0	1	1	0	1	2	-1	0	0
41	0	29	0	0	0	0	0	0	0	0	1	1	1	21	100	0	0	0	0	0	0	0	1	0	1	0	1	0	3	3	1	2	2	2	2	-1	2	2	2	2	1	2	0	2	1	1	3	3	2
47	0	20.5	0	0	0	0	0	0	0	0	0	1	1	27	100	0	0	1	0	0	0	0	0	0	0	0	0	0	0	-1	-1	1	2	1	3	0	1	1	0	1	1	0	0	1	1	2	1	1	1
73	0	23.4	0.045757491	0.045757491	0	0	0	0	0	0	0	0	1	40	200	0	0	0	0	0	0	0	1	0	0	0	0	0	1	2	2	1	1	0	-22	-1	2	2	2	0	-2	-2	1	5	3	2	1	0	0
43	1	26.7	0	0	0	0	0	0	0	0	0	0	1	25	200	0	0	0	0	0	0	0	1	0	1	0	0	0	4	3	4	4	3	3	1	3	4	3	3	3	2	2	2	4	3	3	3	3	1
60	1	21.8	0	0	0	0	0	0	0	0	0	1	1	40	200	0	0	0	0	0	0	1	1	0	0	0	0	0	-1	-3	-1	0	0	0	-1	-1	0	-2	0	0	2	1	1	1	-1	-1	0	0	0
54	1	18.7	0	0	0	0	0	0	0	0	0	0	1	30	100	1	1	0	0	0	0	0	0	0	0	1	0	1	0	2	3	-1	2	2	-34	-7	-1	1	2	2	1	2	1	-1	1	1	2	0	0
64	0	23	0	0	0	0	0	0	0	0	2	1	1	40	200	0	0	0	0	0	0	0	0	0	1	0	0	0	-2	-1	0	2	1	-1	-6	-25	2	2	1	1	-1	0	-1	0	1	1	2	1	0
81	0	25.6	0	0.045757491	0	1	1	1	0	0	2	2	1	45	50	1	2	0	0	0	0	0	1	0	1	0	0	0	-2	-2	0	-1	-1	-5	-1	-1	-5	-3	-3	-1	2	1	0	-2	-4	-1	0	-1	2
68	0	22	0	0	1	1	0	1	0	0	0	1	1	50	100	0	0	0	1	0	0	0	0	0	1	0	0	1	0	-2	2	0	0	0	-7	-24	-2	0	-1	-2	-2	0	-4	-5	-1	0	-1	-1	-3
49	0	15.6	0	0	0	0	0	0	0	0	2	0	1	30	600	0	0	0	1	0	0	0	1	0	1	0	0	0	-2	-2	-2	-1	-1	-4	-4	-2	-2	-1	-3	-2	-4	-1	-2	-4	-2	-1	-2	-2	-3
67	0	22.1	0	0	0	1	0	1	0	0	2	1	1	45	50	0	0	0	1	0	0	0	1	0	1	0	0	0	1	2	2	3	3	2	2	1	3	4	3	3	2	2	1	3	4	3	1	2	2
68	0	23.3	0	0.045757491	0	1	0	1	0	0	2	0	1	50	600	1	1	1	0	0	0	0	0	0	0	0	0	0	1	1	2	2	1	-1	1	1	1	3	1	1	2	1	-1	1	3	3	2	1	1
49	0	25.1	0	0	0	0	0	0	0	0	2	2	1	25	100	1	1	0	0	0	0	0	0	0	1	0	1	1	2	1	1	0	1	1	2	-3	0	-2	1	1	3	2	1	0	-1	-1	1	0	0
63	0	24.3	0	0	0	1	1	1	0	0	0	1	1	47	16	1	1	1	0	0	0	0	0	0	0	0	0	0	-2	-4	-3	-4	-5	-4	-6	-6	-4	-3	-1	-2	-1	-1	0	1	-3	0	-1	-4	-3
68	0	21.2	0	0.045757491	0	0	0	0	0	0	1	0	1	50	100	0	0	0	0	0	0	0	1	1	0	0	0	0	-2	-2	-7	-7	-2	-3	-2	-8	-7	-6	-3	-1	-1	-2	-5	-5	-8	-12	-4	-2	-3
47	0	28.7	0	0	0	1	1	0	1	0	2	1	1	30	300	1	1	0	0	0	0	0	0	0	0	0	1	0	-2	-2	-1	-2	-3	-6	-34	-15	-1	0	0	-1	-1	0	-9	-1	1	-1	-2	-2	-1
57	0	24.9	0	0	0	0	0	0	0	0	2	2	1	30	240	0	0	1	0	0	0	0	0	0	0	0	0	0	1	1	1	2	2	1	-4	-2	3	2	2	1	3	4	3	2	2	2	2	0	2
65	0	26.9	0	0	0	1	0	1	0	0	0	0	1	35	20	0	0	0	0	0	0	0	1	0	1	0	0	0	0	0	-2	-2	-1	-1	-1	-1	-1	-2	-3	-3	-1	0	-1	-1	-2	-6	-1	-4	-3
60	1	22.2	0	0	0	0	0	0	0	0	0	0	1	31	20	0	0	0	0	1	0	0	0	0	0	0	0	0	-1	-1	-1	0	-1	-2	-3	-2	0	0	-1	-3	-2	-4	-2	-1	0	1	-1	-2	-2
57	0	24.6	0	0	0	0	0	0	0	0	0	1	1	39	100	1	1	0	0	0	0	0	1	0	0	0	0	0	-1	0	3	1	0	-1	0	0	0	2	-1	-1	1	0	0	1	2	2	-2	0	1
72	0	27.3	0	0.045757491	0	0	1	1	0	0	0	0	1	52	250	1	1	0	0	0	0	0	0	0	0	0	0	0	1	1	0	1	0	-1	-1	-5	-2	0	0	-1	-1	0	-1	2	-1	1	-1	-3	-1
64	0	24.2	0	0	0	1	0	1	0	0	2	2	1	50	300	0	0	0	1	0	0	0	0	0	1	0	0	0	4	3	1	2	4	4	3	1	2	2	5	4	3	4	1	1	1	2	3	4	4
69	0	24.4	0	0	1	1	0	1	0	0	2	2	1	48	200	0	0	0	0	0	0	0	1	0	1	0	1	0	0	-2	-2	2	0	0	-1	-26	3	3	1	2	2	2	0	1	2	1	1	2	1
70	0	25.4	0	0	0	0	0	0	0	0	1	2	1	30	300	0	0	0	0	0	0	0	1	0	1	0	1	0	-1	1	1	0	1	2	-33	-3	0	-1	-3	0	-1	-2	-3	0	-1	1	-3	-2	-4
73	0	24.4	0	0	0	0	0	0	0	0	0	0	1	50	300	0	0	0	1	0	0	0	0	0	0	0	0	0	-3	-1	-2	-15	0	-2	0	-12	-31	-24	-2	0	0	0	-11	-25	-27	-22	-2	0	-1
70	0	22.5	0	0	0	0	0	0	0	0	1	1	1	50	50	0	0	0	1	0	0	0	0	0	0	0	1	1	-2	-3	1	1	-1	-1	-33	-29	-1	1	-1	-5	-7	-2	-6	-8	-2	0	-2	-3	-3
62	0	23.5	0	0	0	1	0	1	0	0	0	1	1	30	100	0	0	0	0	0	0	0	0	1	0	1	0	0	2	3	3	2	2	2	3	1	2	3	3	3	3	3	3	2	3	4	3	3	2
60	0	19.6	0	0	1	0	1	0	0	1	0	0	1	42	1200	0	0	0	0	0	0	0	0	0	0	0	1	0	2	1	-5	-5	2	2	-1	-2	-3	-4	-1	1	1	0	-3	-4	-6	-6	0	-2	-3
76	0	18.3	0	0	0	0	0	0	0	0	2	2	1	58	10	0	0	0	1	1	1	1	1	1	1	1	0	1	1	1	1	0	0	2	0	0	1	2	2	1	2	1	1	1	2	2	2	2	2
45	0	20.9	0	0	0	0	0	0	0	0	0	0	1	23	300	1	1	0	0	0	0	0	1	0	1	0	0	0	2	3	3	3	3	2	2	2	2	2	2	3	2	2	2	3	3	3	3	2	3
60	0	29.1	0	0	0	1	0	1	0	0	0	0	1	38	500	1	2	0	0	0	0	0	1	0	1	0	0	0	1	3	2	-1	0	-1	-2	-3	0	1	0	-1	2	-1	2	1	1	-1	1	0	-1
48	0	22.8	0	0	1	0	0	0	0	0	2	2	1	30	400	1	2	0	0	0	0	0	0	0	0	0	1	1	-3	1	2	-3	-6	-6	-10	-34	-7	-8	-3	-1	-5	-1	-23	-33	-11	-13	-4	-5	-2
64	1	22	0	0.045757491	0	1	0	1	0	0	2	0	1	40	250	1	1	0	0	0	0	0	1	0	0	0	1	1	0	0	-2	-1	-1	-1	-3	1	1	-1	-2	-1	-2	0	0	0	1	0	-1	-1	0
65	0	19.5	0	0	0	0	1	0	0	0	0	1	1	47	400	1	2	0	0	0	0	0	1	0	1	0	0	0	1	0	1	1	2	1	1	-3	0	-2	1	1	1	1	-1	1	1	-1	1	-1	1
56	0	23.9	0	0	0	0	0	0	0	0	2	2	1	38	400	0	0	0	0	0	0	0	1	0	1	0	0	0	1	2	0	0	1	1	1	2	0	2	2	1	2	0	2	1	3	3	3	2	1
64	0	22	0	0.045757491	0	0	0	1	0	1	0	2	1	50	1000	1	1	0	1	1	0	0	0	0	NA	0	1	1	3	1	0	2	3	3	1	-4	2	1	3	3	2	0	-1	0	1	1	3	2	1
66	1	18.1	0	0	0	0	0	0	0	0	0	0	1	40	0	1	2	0	1	0	1	0	0	0	1	0	1	0	4	4	3	2	2	3	-33	-12	3	2	4	2	0	2	0	1	5	2	2	0	0
58	0	21.7	0	0	0	0	0	0	0	0	2	2	1	38	1	0	0	1	0	0	0	0	0	0	0	0	0	0	-1	-1	0	-3	-1	-1	-33	-6	-1	0	-2	-1	-1	-1	-2	-2	-1	-2	-1	-1	0
66	0	23.9	0	0	0	0	1	0	0	0	0	2	1	35	10	0	0	1	0	0	0	0	0	0	0	0	0	0	0	0	-1	-1	1	0	-3	-3	-2	-3	1	1	3	-2	-2	-1	-3	-5	1	0	-2
73	0	24.4	0	0	0	0	0	0	0	0	0	0	1	45	240	0	0	1	0	0	0	0	0	0	0	0	0	1	-4	-4	-5	-2	-5	-4	-2	-2	-4	-1	-19	-2	-1	-1	-1	-2	-2	-3	-17	-4	-1
44	0	27.4	0	0	0	0	0	0	0	0	0	0	1	24	0	0	0	1	0	0	0	0	0	0	0	0	0	0	3	2	0	2	2	3	0	0	0	2	1	1	3	0	-2	-1	0	3	1	0	0
69	1	23.7	0	0	0	0	0	0	0	0	0	0	1	45	30	0	0	0	0	0	0	0	0	0	1	0	0	0	1	2	3	0	0	1	-1	-3	-2	0	2	2	1	0	1	0	-1	-3	3	3	2
73	1	16.4	0	0	0	1	0	1	0	0	0	0	1	43	40	0	0	0	1	1	1	1	1	0	0	0	0	0	-4	-2	-2	-3	-3	-2	-1	-4	-3	-4	-1	-2	0	0	-2	-3	-3	-6	-1	-1	-3
76	0	22.9	0	0	0	0	0	0	0	0	0	2	1	50	30	0	0	0	1	1	0	0	1	0	1	0	0	0	3	1	0	0	3	3	2	0	-2	-1	3	3	2	1	0	-1	-5	-2	1	2	0
64	1	20.9	0	0	0	0	0	0	0	1	2	0	1	46	80	0	0	0	1	0	1	0	1	0	0	0	0	0	-2	0	0	0	1	0	0	-4	2	1	0	1	0	-1	-4	0	1	-1	0	1	-1
72	0	26.4	0	0	0	0	0	0	0	0	0	2	1	40	50	0	0	0	0	0	0	0	1	0	1	0	0	0	1	2	2	2	3	3	3	2	2	1	3	3	2	1	0	1	-1	-3	3	2	1
58	1	21.5	0	0	0	1	0	1	0	0	1	2	1	30	10	0	0	0	1	0	0	0	0	0	0	0	1	1	1	0	-1	0	-1	-1	0	-9	-9	-4	1	0	0	1	-4	-6	-6	-2	2	1	1
75	0	24	0	0	0	0	0	0	0	0	2	0	1	50	250	0	0	1	0	0	0	0	0	0	0	0	0	0	-2	0	2	0	-2	-5	-5	-32	1	0	-1	-2	-4	-7	-2	0	1	2	-1	-4	-4
62	0	26.1	0	0	0	0	0	0	0	0	0	0	1	40	1	0	0	0	0	0	0	0	1	1	0	0	0	0	1	1	1	2	2	1	-3	-1	4	2	0	0	-1	0	3	1	3	2	-1	2	1
71	0	26	0.045757491	0.15490196	0	1	0	1	0	0	2	1	1	48	100	0	0	0	0	1	0	0	1	1	1	0	1	0	2	1	1	1	1	1	0	-1	-12	0	1	0	2	-1	-2	-22	-19	-1	2	1	1
57	0	21.6	0	0	0	0	0	0	0	0	2	2	1	49	200	0	0	0	0	0	0	0	1	0	1	0	0	0	0	0	0	3	1	1	-1	-3	2	1	1	1	1	0	1	-2	2	1	3	2	0
62	1	21.9	0	0	0	0	0	0	0	0	0	1	1	20	2	1	1	0	1	0	1	1	1	1	0	1	1	1	0	-1	-5	-3	0	-2	-1	-31	-4	-3	-1	0	-1	-1	-1	-7	-3	-2	0	-1	-2
53	1	22.5	0	0.045757491	0	0	0	0	0	0	0	0	1	35	100	1	1	1	0	0	0	0	0	0	0	0	0	1	0	0	-3	-3	-2	-1	-28	-2	-2	-1	-2	-1	-1	-3	-2	-1	1	-3	-5	-3	-1
59	0	22.3	0	0	0	0	0	0	0	0	0	0	1	30	50	1	1	0	1	1	0	0	1	0	1	0	0	0	-2	-2	1	-1	-2	-3	-2	-3	0	1	-1	-1	-2	-1	0	-2	0	0	1	-1	0
79	0	22.3	0	0.045757491	0	0	0	0	0	0	0	0	1	52	20	0	0	0	0	0	0	0	0	0	0	0	0	0	2	2	3	2	1	1	1	1	2	2	2	1	1	1	0	2	1	2	2	1	2
70	1	25.8	0	0.096910013	0	1	0	1	0	0	0	0	1	30	35	0	0	0	0	0	0	0	1	0	0	0	0	0	0	1	1	1	2	0	2	1	0	1	0	2	2	1	1	1	2	1	2	3	3
73	1	21.2	0	0	1	0	0	0	0	1	0	2	1	30	100	1	1	0	0	0	1	0	1	1	1	0	1	0	-2	-5	-4	-7	-1	-2	-32	-16	-6	-9	-3	0	-3	1	-32	-8	-9	-13	0	-2	-11
75	0	23.9	0	0	0	1	0	1	0	0	2	2	1	56	200	0	0	1	0	0	0	0	0	0	0	0	0	0	2	1	3	2	-1	2	2	2	3	1	1	0	2	2	2	2	2	2	2	2	2
75	0	24.1	0	0.045757491	0	1	0	1	0	0	2	2	1	55	100	0	0	0	0	0	0	0	1	0	0	0	0	0	0	0	-1	-1	-2	-3	-1	-1	-1	-1	1	0	1	0	-4	0	-5	-3	2	2	2
61	1	18	0	0	0	0	0	0	0	0	0	2	1	30	20	0	0	0	0	0	0	0	1	0	1	0	0	0	-1	-1	-1	-3	1	-2	-5	-6	-1	0	1	0	0	-3	-3	-3	-1	0	1	0	0
76	1	21.8	0	0.045757491	0	0	0	0	0	0	0	2	1	30	120	0	0	0	1	1	0	0	1	0	1	0	0	0	-3	-2	-5	-18	-1	-2	-4	-7	-4	-6	-1	-2	-2	-3	-8	-5	-4	-4	-2	-4	-3
46	0	22.2	0	0	0	0	0	0	0	0	2	2	1	23	5	1	2	0	0	0	0	0	0	0	0	0	0	0	2	1	1	3	0	1	-6	1	0	2	-3	0	-1	1	4	2	1	0	2	0	0
55	1	19.5	0	0	0	0	0	0	0	0	0	0	1	26	20	0	0	0	1	0	0	0	1	0	0	0	0	0	0	1	1	0	-1	1	-2	2	2	3	-1	-1	1	0	1	1	3	2	-1	-1	-1
68	0	18.6	0	0	0	1	0	1	0	0	2	2	1	48	50	0	0	0	0	0	0	0	1	1	1	0	0	0	3	4	3	3	3	3	1	2	2	4	4	3	2	3	3	3	4	4	4	2	1
83	0	24	0	0	0	0	0	0	0	0	1	1	1	55	40	0	0	0	1	1	1	0	0	0	1	0	0	0	0	-2	-8	-27	0	-1	-3	-32	-26	-28	-1	0	0	-3	-30	-24	-23	-27	-3	-2	-1
46	0	23.5	0	0	0	0	0	0	0	0	0	1	1	20	50	0	0	0	0	0	0	0	1	0	0	0	0	0	-3	-4	1	-1	-3	-1	-1	-2	1	-1	-3	-5	-4	0	-1	0	-1	-2	0	-3	-3
69	0	21.4	0	0	1	0	1	0	0	0	0	0	1	51	200	1	1	0	0	0	0	0	0	0	0	0	1	1	-8	-4	-2	1	-4	-4	-1	1	1	1	-8	-6	-3	0	1	0	1	1	-4	-3	-1
70	0	20.4	0	0.096910013	0	0	0	0	0	0	2	1	1	45	100	0	0	0	0	1	0	0	0	1	1	0	1	1	3	1	0	-1	3	3	2	0	-2	0	2	2	2	1	0	-1	0	1	0	0	0
56	0	22.2	0	0	0	0	0	0	0	0	0	2	1	30	50	1	1	1	0	0	0	0	0	0	0	0	0	0	0	-4	-2	0	-3	-2	-7	-31	-5	-5	-3	-5	-11	-4	-14	-5	-4	-4	-6	-10	-4
66	0	25.7	0	0	0	1	1	1	0	0	0	0	1	48	300	1	1	0	0	0	0	0	1	0	0	0	0	0	0	0	-5	-7	2	1	-1	-8	-2	-5	1	1	0	0	-3	-2	-1	-1	0	-2	-1
68	0	20.8	0	0.045757491	0	0	0	0	0	0	1	0	1	8	250	0	0	0	0	0	0	0	1	0	1	0	0	0	2	2	1	2	2	1	1	0	2	3	2	1	0	1	0	3	3	2	2	1	1
50	1	20.4	0	0	0	0	0	0	0	0	0	0	1	26	100	0	0	0	0	0	0	0	1	0	1	0	0	0	2	2	-1	1	1	1	2	1	1	2	2	3	3	3	3	3	3	2	2	1	3
69	0	25.8	0	0	0	0	0	0	0	0	2	1	1	50	300	0	0	0	0	0	0	0	1	0	1	0	0	0	0	0	-3	-2	1	-1	-1	-26	-3	-1	1	1	0	0	-13	-4	-3	-4	1	1	0
70	1	20.7	0	0.045757491	0	1	0	1	0	0	0	0	1	30	20	0	0	0	1	0	1	1	1	0	1	0	0	0	0	1	2	1	0	-1	-1	-1	1	-1	0	1	0	-1	0	-2	-3	-2	-1	-1	1
76	0	25.2	0	0	0	0	1	0	0	0	0	0	1	40	80	1	1	0	1	1	1	0	1	1	1	0	0	1	0	-2	-5	-2	0	0	-3	-4	-2	-3	-1	-1	1	0	-6	-3	-5	-6	-2	-2	-2
46	1	16.9	0	0	0	0	0	0	0	0	0	0	1	25	250	1	1	0	0	0	0	0	1	0	1	0	0	0	1	-3	-4	-6	-3	-4	-4	-6	-4	-5	0	-2	-4	-3	-6	-5	-5	-5	-3	-4	-5
82	0	23.4	0	0.096910013	1	0	0	0	0	0	0	0	1	60	10	0	0	1	0	0	0	0	0	0	0	0	0	0	0	0	0	1	-1	-1	-1	-2	1	2	-1	-2	-3	-4	-2	0	1	2	-1	-2	-4
72	0	25.6	0	0	1	0	0	0	0	0	2	2	1	45	50	1	20	0	0	0	0	0	0	0	1	0	0	0	-1	-3	1	3	-3	-2	-1	1	1	-1	-3	-3	-3	0	1	-1	-3	-1	-2	-3	-1
71	0	23.7	0	0.15490196	0	0	0	0	0	0	2	2	1	45	100	0	0	0	1	0	0	0	1	1	1	0	0	0	-6	-5	-4	-4	-6	-7	-33	-32	-4	-1	-6	-8	-17	-8	-5	-10	-3	-3	-6	-9	-28
47	0	24.2	0	0	0	1	0	0	0	0	0	0	1	28	70	1	1	0	0	0	0	0	1	0	1	0	0	0	-2	-2	-2	-2	-1	-4	-34	-5	-3	-2	0	-1	-3	-5	-3	-4	-2	-1	0	-1	-2
74	0	24.9	0	0	0	0	1	0	0	0	0	1	1	50	100	0	0	0	0	0	0	0	0	0	0	0	0	0	0	0	-3	-3	1	-1	-1	-2	-4	-4	2	2	0	-1	-1	-2	-2	-7	2	1	-1
79	0	21.1	0	0.045757491	0	0	0	0	0	0	0	1	1	50	12	0	0	0	1	1	1	1	1	1	1	0	0	0	2	3	3	2	1	3	2	3	4	4	2	3	3	3	3	3	4	5	1	3	2
[truncated: 32 more columns]
